# Supplementary material for: Protective effect of Mediterranean-type glucose-6-phosphate dehydrogenase deficiency against Plasmodium vivax malaria
Source: eLife. 2021 Feb 5;10:e62448. doi: 10.7554/eLife.62448 (PMC7884069; doi:10.7554/eLife.62448)
Supplement: Source code 1. [file elife-62448-code1.zip]

Archive with 40 entries (36 files):
- Published_Code_Data/
- __MACOSX/._Published_Code_Data
- Published_Code_Data/Meta_Analysis_G6PDMed.Rmd
- __MACOSX/Published_Code_Data/._Meta_Analysis_G6PDMed.Rmd
- Published_Code_Data/Meta_Analysis_G6PDMed.pdf
- __MACOSX/Published_Code_Data/._Meta_Analysis_G6PDMed.pdf
- Published_Code_Data/Meta_Analysis_G6PDMed_files/
- __MACOSX/Published_Code_Data/._Meta_Analysis_G6PDMed_files
- Published_Code_Data/.DS_Store
- __MACOSX/Published_Code_Data/._.DS_Store
- Published_Code_Data/Data/
- __MACOSX/Published_Code_Data/._Data
- Published_Code_Data/Meta_Analysis_G6PDMed_files/.DS_Store
- __MACOSX/Published_Code_Data/Meta_Analysis_G6PDMed_files/._.DS_Store
- Published_Code_Data/Meta_Analysis_G6PDMed_files/figure-latex/
- __MACOSX/Published_Code_Data/Meta_Analysis_G6PDMed_files/._figure-latex
- Published_Code_Data/Data/PCR_data_after_cutoff.csv
- __MACOSX/Published_Code_Data/Data/._PCR_data_after_cutoff.csv
- Published_Code_Data/Data/.DS_Store
- __MACOSX/Published_Code_Data/Data/._.DS_Store
- Published_Code_Data/Data/Parasite_counts.csv
- __MACOSX/Published_Code_Data/Data/._Parasite_counts.csv
- Published_Code_Data/Data/PCR_data_before_cutoff.csv
- __MACOSX/Published_Code_Data/Data/._PCR_data_before_cutoff.csv
- Published_Code_Data/Meta_Analysis_G6PDMed_files/figure-latex/Awab_results-1.png
- __MACOSX/Published_Code_Data/Meta_Analysis_G6PDMed_files/figure-latex/._Awab_results-1.png
- Published_Code_Data/Meta_Analysis_G6PDMed_files/figure-latex/meta_and_awab-1.png
- __MACOSX/Published_Code_Data/Meta_Analysis_G6PDMed_files/figure-latex/._meta_and_awab-1.png
- Published_Code_Data/Meta_Analysis_G6PDMed_files/figure-latex/unnamed-chunk-1-1.png
- __MACOSX/Published_Code_Data/Meta_Analysis_G6PDMed_files/figure-latex/._unnamed-chunk-1-1.png
- Published_Code_Data/Meta_Analysis_G6PDMed_files/figure-latex/unnamed-chunk-1-2.png
- __MACOSX/Published_Code_Data/Meta_Analysis_G6PDMed_files/figure-latex/._unnamed-chunk-1-2.png
- Published_Code_Data/Meta_Analysis_G6PDMed_files/figure-latex/unnamed-chunk-7-1.png
- __MACOSX/Published_Code_Data/Meta_Analysis_G6PDMed_files/figure-latex/._unnamed-chunk-7-1.png
- Published_Code_Data/Meta_Analysis_G6PDMed_files/figure-latex/unnamed-chunk-7-2.png
- __MACOSX/Published_Code_Data/Meta_Analysis_G6PDMed_files/figure-latex/._unnamed-chunk-7-2.png
- Published_Code_Data/Meta_Analysis_G6PDMed_files/figure-latex/unnamed-chunk-2-1.png
- __MACOSX/Published_Code_Data/Meta_Analysis_G6PDMed_files/figure-latex/._unnamed-chunk-2-1.png
- Published_Code_Data/Meta_Analysis_G6PDMed_files/figure-latex/metaanalysis_results-1.png
- __MACOSX/Published_Code_Data/Meta_Analysis_G6PDMed_files/figure-latex/._metaanalysis_results-1.png
