# Supplementary material for: Protective effect of Mediterranean-type glucose-6-phosphate dehydrogenase deficiency against Plasmodium vivax malaria
Source: eLife. 2021 Feb 5;10:e62448. doi: 10.7554/eLife.62448 (PMC7884069; doi:10.7554/eLife.62448)
Supplement: Source code 1. [file elife-62448-code1.zip › Published_Code_Data/Meta_Analysis_G6PDMed.Rmd]

---
title: "Gene-dose effect of G6PDd Med in the Pasthun ethnic group"
author: "James Watson"
date: "27/02/2019"
output:
  pdf_document: default
  html_document: default
---

```{r setup, include=T}
knitr::opts_chunk$set(cache = TRUE, cache.comments = FALSE, 
                      include = TRUE, echo = TRUE,
                      fig.width = 9, fig.height = 9,
                      fig.pos = 'H', 
                      dev = 'png', dpi = 300)
library(rstan)
library(StanHeaders)
library(bayesplot)
library(ggplot2)
library(gridExtra)
library(HardyWeinberg)

version

sessionInfo()
```


# Data 

### parasite counts 

```{r}
para_dat = readr::read_csv('Data/Parasite_counts.csv')
para_dat$PCR[grep('homozygous', para_dat$PCR,ignore.case = T)] = 0
para_dat$PCR[grep('hetero', para_dat$PCR,ignore.case = T)] = 1
para_dat$PCR[grep('WT', para_dat$PCR, ignore.case = T)] = 2
para_dat$PCR = as.numeric(para_dat$PCR)
table(para_dat$PCR)

par(las = 1)
hist(log10(para_dat$Parasitaemia))
boxplot(log10(para_dat$Parasitaemia) ~ para_dat$PCR, xaxt='n', 
        ylab='Log 10 parasitaemia', xlab='', yaxt='n')
axis(2, at = log10(c(100,300,1000,3000,10000,30000)), 
     labels =c(100,300,1000,3000,10000,30000))
axis(1, at =1:3, labels = c('Homo/hemizygous','Heterozygous','WT'))
mod = glm(PCR ~ log10para, family='binomial', weights = rep(2, nrow(para_dat)),
    data = data.frame(PCR = para_dat$PCR/2,
                      log10para=log10(para_dat$Parasitaemia)))
summary(mod)

wilcox.test(para_dat$Parasitaemia[para_dat$PCR==0], 
            para_dat$Parasitaemia[para_dat$PCR>=1])
```

### Hb exclusion criteria

```{r}
pcr_before = readr::read_csv('Data/PCR_data_before_cutoff.csv')
pcr_after = readr::read_csv('Data/PCR_data_after_cutoff.csv')
table(pcr_after$Sex, pcr_after$PCR)
table(pcr_before$Sex, pcr_before$PCR)

pcr_before$Hb = as.numeric(pcr_before$Hb)
pcr_after$Hb = as.numeric(pcr_after$Hb)

pcr_before$PCR[grep('homozygous', pcr_before$PCR,ignore.case = T)] = 0
pcr_before$PCR[grep('hetero', pcr_before$PCR,ignore.case = T)] = 1
pcr_before$PCR[grep('WT', pcr_before$PCR, ignore.case = T)] = 2
pcr_before$PCR[grep('unable', pcr_before$PCR, ignore.case = T)] = NA

pcr_after$PCR[grep('homozygous', pcr_after$PCR,ignore.case = T)] = 0
pcr_after$PCR[grep('hetero', pcr_after$PCR,ignore.case = T)] = 1
pcr_after$PCR[grep('WT', pcr_after$PCR, ignore.case = T)] = 2

table(pcr_before$Sex, pcr_before$PCR)
table(pcr_after$Sex, pcr_after$PCR)

pcr_after$Sex[pcr_after$Sex=='M' & pcr_after$PCR==1]='F' 
par(las= 1, mfrow=c(2,2))
hist(pcr_before$Hb, xlim = c(5, 20), breaks = seq(5,20,by=1),
     main = 'Before',xlab='Hb (g/dL)')
abline(v = 8, col='red',lwd=3)
hist(pcr_after$Hb, xlim = c(5, 20), breaks = seq(5,20,by=1),
     main = 'After',xlab='Hb (g/dL)')
abline(v = 8, col='red',lwd=3)

boxplot(pcr_before$Hb ~ pcr_before$PCR, ylab='Hb (g/dL)',xlab = '',xaxt='n')
axis(1, at =1:3, labels = c('Homo/hemizygous','Heterozygous','WT'))
boxplot(pcr_after$Hb ~ pcr_after$PCR, ylab='Hb (g/dL)',xlab = '',xaxt='n')
axis(1, at = 1:3, labels = c('Homo/hemizygous','Heterozygous','WT'))

mod = glm(PCR ~ Hb, family='binomial', weights = rep(2, nrow(pcr_before)),
    data = data.frame(PCR = as.numeric(pcr_before$PCR)/2,
                      Hb=pcr_before$Hb))
summary(mod)

mod = glm(PCR ~ Hb, family='binomial', weights = rep(2, nrow(pcr_after)),
    data = data.frame(PCR = as.numeric(pcr_after$PCR)/2,
                      Hb=pcr_after$Hb))
summary(mod)

awab_dat = rbind(pcr_after, pcr_before)
awab_dat$Sex[awab_dat$Sex %in% c('F','Female')] = 'F'
awab_dat$Sex[awab_dat$Sex %in% c('M','Male')] = 'M'
table(awab_dat$Sex)
awab_dat = awab_dat[!is.na(awab_dat$PCR), ]
```


```{r}
# Awab study
Awabdata = list(Nmales_controls_hemi = 28,
                Nmales_controls_total = 314+28,
                Nmales_vivaxcases_hemi = 5,
                Nmales_vivaxcases_total = 5+299,
                Nfemales_controls_homo = 2,
                Nfemales_controls_het = 50,
                Nfemales_controls_total = 305+50+2,
                Nfemales_vivaxcases_homo = 3,
                Nfemales_vivaxcases_het = 32,
                Nfemales_vivaxcases_total = 425+32+3)

# Combined data
# Leslie + Bouma + Awab
Combineddata = list(Nmales_controls_hemi=31+25+Awabdata$Nmales_controls_hemi,
                    Nmales_controls_total=285+31+214+25+Awabdata$Nmales_controls_total,
                    Nmales_vivaxcases_hemi=2+0+Awabdata$Nmales_vivaxcases_hemi,
                    Nmales_vivaxcases_total=155+2+Awabdata$Nmales_vivaxcases_total,
                    Nfemales_controls_homo=2+0+Awabdata$Nfemales_controls_homo,
                    Nfemales_controls_het=26+0+Awabdata$Nfemales_controls_het,
                    Nfemales_controls_total=126+26+2+Awabdata$Nfemales_controls_total,
                    Nfemales_vivaxcases_homo=0+Awabdata$Nfemales_vivaxcases_homo,
                    Nfemales_vivaxcases_het=6+Awabdata$Nfemales_vivaxcases_het,
                    Nfemales_vivaxcases_total=72+6+Awabdata$Nfemales_vivaxcases_total)

datAwab = data.frame(sex = c(rep('male',
                                 Awabdata$Nmales_controls_total+
                                   Awabdata$Nmales_vivaxcases_total),
                             rep('female',
                                 Awabdata$Nfemales_controls_total+
                                   Awabdata$Nfemales_vivaxcases_total)),
                     G6PD = c(rep('hemi/homo',Awabdata$Nmales_controls_hemi),
                              rep('Normal',Awabdata$Nmales_controls_total-
                                    Awabdata$Nmales_controls_hemi),
                              rep('hemi/homo',Awabdata$Nmales_vivaxcases_hemi),
                              rep('Normal',Awabdata$Nmales_vivaxcases_total-
                                    Awabdata$Nmales_vivaxcases_hemi),
                              rep('hemi/homo',Awabdata$Nfemales_controls_homo),
                              rep('Het',Awabdata$Nfemales_controls_het),
                              rep('Normal',Awabdata$Nfemales_controls_total-
                                    Awabdata$Nfemales_controls_homo-
                                    Awabdata$Nfemales_controls_het),
                              rep('hemi/homo',Awabdata$Nfemales_vivaxcases_homo),
                              rep('Het',Awabdata$Nfemales_vivaxcases_het),
                              rep('Normal',Awabdata$Nfemales_vivaxcases_total-
                                    Awabdata$Nfemales_vivaxcases_homo-
                                    Awabdata$Nfemales_vivaxcases_het)),
                     Status = c(rep('Healthy',Awabdata$Nmales_controls_total),
                                rep('Vivax',Awabdata$Nmales_vivaxcases_total),
                                rep('Healthy',Awabdata$Nfemales_controls_total),
                                rep('Vivax',Awabdata$Nfemales_vivaxcases_total)))

datCombined = data.frame(sex = c(rep('male',
                                     Combineddata$Nmales_controls_total+
                                       Combineddata$Nmales_vivaxcases_total),
                                 rep('female',
                                     Combineddata$Nfemales_controls_total+
                                       Combineddata$Nfemales_vivaxcases_total)),
                         G6PD = c(rep('hemi/homo',Combineddata$Nmales_controls_hemi),
                                  rep('Normal',Combineddata$Nmales_controls_total-
                                        Combineddata$Nmales_controls_hemi),
                                  rep('hemi/homo',Combineddata$Nmales_vivaxcases_hemi),
                                  rep('Normal',Combineddata$Nmales_vivaxcases_total-
                                        Combineddata$Nmales_vivaxcases_hemi),
                                  rep('hemi/homo',Combineddata$Nfemales_controls_homo),
                                  rep('Het',Combineddata$Nfemales_controls_het),
                                  rep('Normal',Combineddata$Nfemales_controls_total-
                                        Combineddata$Nfemales_controls_homo-
                                        Combineddata$Nfemales_controls_het),
                                  rep('hemi/homo',Combineddata$Nfemales_vivaxcases_homo),
                                  rep('Het',Combineddata$Nfemales_vivaxcases_het),
                                  rep('Normal',Combineddata$Nfemales_vivaxcases_total-
                                        Combineddata$Nfemales_vivaxcases_homo-
                                        Combineddata$Nfemales_vivaxcases_het)),
                         Status = c(rep('Healthy',Combineddata$Nmales_controls_total),
                                    rep('Vivax',Combineddata$Nmales_vivaxcases_total),
                                    rep('Healthy',Combineddata$Nfemales_controls_total),
                                    rep('Vivax',Combineddata$Nfemales_vivaxcases_total)))
writeLines('In Awab\'s data, the breakdown is as follows:\n')
knitr::kable(table(datAwab$sex,datAwab$G6PD,datAwab$Status))

writeLines('In the combined data, the breakdown is as follows:\n')
knitr::kable(table(datCombined$sex,datCombined$G6PD,datCombined$Status))
```


# Testing Hardy-Weinberg

```{r}
Awab_controls = c(A = Awabdata$Nmales_controls_hemi, 
                  B = Awabdata$Nmales_controls_total-
                    Awabdata$Nmales_controls_hemi, 
                  AA = Awabdata$Nfemales_controls_homo, 
                  AB = Awabdata$Nfemales_controls_het, 
                  BB = Awabdata$Nfemales_controls_total-
                    Awabdata$Nfemales_controls_homo-
                    Awabdata$Nfemales_controls_het )

All_controls = c(A = Combineddata$Nmales_controls_hemi, 
                 B = Combineddata$Nmales_controls_total-
                   Combineddata$Nmales_controls_hemi, 
                 AA = Combineddata$Nfemales_controls_homo, 
                 AB = Combineddata$Nfemales_controls_het, 
                 BB = Combineddata$Nfemales_controls_total-
                   Combineddata$Nfemales_controls_homo-
                   Combineddata$Nfemales_controls_het )

HWExact(Awab_controls,x.linked=TRUE,verbose=TRUE)
HWExact(All_controls,x.linked=TRUE,verbose=TRUE)
```


## Stan model

The assumptions in the model:

* Hardy-Weinberg equilibrium holds in the Pashtun group (there is no evidence that this assumption does not hold in the controls)
* The protective effect is the same in hemizygous deficient males as it is in homozygous deficient females

```{r}
# stan model code
G6PD_effect = "

data {
  int<lower=0> Nmales_controls_hemi;           // #males hemizygous deficient
  int<lower=0> Nmales_controls_total;          // #males controls total
  int<lower=0> Nfemales_controls_homo;         // #females homozygous deficient
  int<lower=0> Nfemales_controls_het;          // #females heterozygous deficient
  int<lower=0> Nfemales_controls_total;        // #females controls total
  int<lower=0> Nmales_vivaxcases_hemi;         // #males hemizygous deficient vivax
  int<lower=0> Nmales_vivaxcases_total;        // #males total vivax
  int<lower=0> Nfemales_vivaxcases_homo;       // #females homozygous deficient vivax
  int<lower=0> Nfemales_vivaxcases_het;        // #females heterozygous deficient vivax
  int<lower=0> Nfemales_vivaxcases_total;      // #females total vivax
  real p_1;                                    // Prior beta model of prevalence p
  real p_2;                                    // Prior beta model of prevalence p
}

transformed data {
  int female_controls[3];
  int female_cases[3];
  female_controls[1] = Nfemales_controls_homo;
  female_controls[2] = Nfemales_controls_het;
  female_controls[3] = Nfemales_controls_total-Nfemales_controls_het-Nfemales_controls_homo;
  female_cases[1] = Nfemales_vivaxcases_homo;
  female_cases[2] = Nfemales_vivaxcases_het;
  female_cases[3] = Nfemales_vivaxcases_total-Nfemales_vivaxcases_het-Nfemales_vivaxcases_homo;
}

parameters {
  real<lower=0,upper=1> p;      // allele frequency
  real<lower=0,upper=1> alpha;  // protective effect in fully deficients: hemi or homo-zygous 
  real<lower=0,upper=1> beta;   // protective effect in heterozygous deficients
}

transformed parameters {
  // For ease of model interpretation (these are the quantities we are interested in)
  real one_minus_alpha = 1-alpha;
  real one_minus_beta = 1-beta;
  vector[3] theta_females_controls;
  vector[3] theta_females_cases;
  theta_females_controls[1] = p^2;
  theta_females_controls[2] = 2*p*(1-p);
  theta_females_controls[3] = 1 - 2*p*(1-p) - p^2;
  theta_females_cases[1] = alpha * p^2;
  theta_females_cases[2] = beta * 2*p*(1-p);
  theta_females_cases[3] = 1 - (beta*2*p*(1-p)) - (alpha*p^2);
}

model {
  // Prior
  p ~ beta(p_1, p_2);
  alpha ~ uniform(0,1);
  beta ~ uniform(0,1);

  // Multinomial likelihood for females and binomial likelihood for males
  // Healthy individuals - controls : gives estimate for p
  Nmales_controls_hemi ~ binomial(Nmales_controls_total, p);
  female_controls ~ multinomial(theta_females_controls);

  //Vivax individuals: gives estimate for alpha and beta
  Nmales_vivaxcases_hemi ~ binomial(Nmales_vivaxcases_total, alpha*p);
  female_cases ~ multinomial(theta_females_cases);

}
"
G6PD_effect_stan = stan_model(model_code = G6PD_effect)
```


```{r include=T}
# Awab's data
options(mc.cores = 4)
set.seed(7581)


writeLines(sprintf('In Awab data, we have %s controls (%s males and %s females) and %s vivax cases (%s males and %s females)', 
                   Awabdata$Nmales_controls_total+Awabdata$Nfemales_controls_total,
                   Awabdata$Nmales_controls_total,Awabdata$Nfemales_controls_total,
                   Awabdata$Nmales_vivaxcases_total+Awabdata$Nfemales_vivaxcases_total,
                   Awabdata$Nmales_vivaxcases_total,Awabdata$Nfemales_vivaxcases_total))
## Just Awab data
mod_awab=sampling(G6PD_effect_stan,
                  data=c(Awabdata, p_1 = 2, p_2 = 18),
                  iter = 10^6, thin = 2*10^2, chains=4)

thetas1=extract(mod_awab)
knitr::kable(round(100*sapply(thetas1, quantile, probs = c(0.025,.5,.975)),1)[,1:5])


writeLines(sprintf('In the combined dataset, we have %s controls (%s males and %s females) and %s vivax cases (%s males and %s females)', 
                   Combineddata$Nmales_controls_total+Combineddata$Nfemales_controls_total,
                   Combineddata$Nmales_controls_total,Combineddata$Nfemales_controls_total,
                   Combineddata$Nmales_vivaxcases_total+Combineddata$Nfemales_vivaxcases_total,
                   Combineddata$Nmales_vivaxcases_total,Combineddata$Nfemales_vivaxcases_total))
# Meta-analysis: Awab+Leslie+Bouma
mod_combined=sampling(G6PD_effect_stan,
                      data=c(Combineddata, p_1 = 2, p_2 = 18),
                      iter = 10^6, thin = 2*10^2, chains=4)

thetas2=extract(mod_combined)
knitr::kable(round(100*sapply(thetas2, quantile, probs = c(0.025,.5,.975)),1)[,1:5])
```

Check model convergence
```{r}
traceplot(mod_awab)
traceplot(mod_combined)
```


# Results

```{r}
writeLines(sprintf('The allele frequency in the Pasthun ethnic group is %s (95%% CI %s-%s) (using Awab data only)',
                   round(100*mean(thetas1$p), 1),
                   round(100*quantile(thetas1$p,probs = 0.025), 1),
                   round(100*quantile(thetas1$p,probs = 0.975), 1)))

writeLines(sprintf('The allele frequency in the Pasthun ethnic group is %s (95%% CI %s-%s) (meta-analysis)',
                   round(100*mean(thetas2$p), 1),
                   round(100*quantile(thetas2$p,probs = 0.025), 1),
                   round(100*quantile(thetas2$p,probs = 0.975), 1)))

writeLines(sprintf('The protective effect in hemi/homo-zygotes is %s%% (credible interval %s-%s) (using Awab data only)',
                   round(100*(1-mean(thetas1$alpha))),
                   round(100*(1-quantile(thetas1$alpha,probs = 0.975))),
                   round(100*(1-quantile(thetas1$alpha,probs = 0.025)))))

writeLines(sprintf('The protective effect in hemi/homo-zygotes is %s%% (credible interval %s-%s) (meta-analysis)',
                   round(100*(1-mean(thetas2$alpha))),
                   round(100*(1-quantile(thetas2$alpha,probs = 0.975))),
                   round(100*(1-quantile(thetas2$alpha,probs = 0.025)))))

writeLines(sprintf('The protective effect in heterozygotes is %s%% (credible interval %s-%s) (using Awab data only)',
                   round(100*(1-mean(thetas1$beta))),
                   round(100*(1-quantile(thetas1$beta,probs = 0.975))),
                   round(100*(1-quantile(thetas1$beta,probs = 0.025)))))

writeLines(sprintf('The protective effect in heterozygotes is %s%% (credible interval %s-%s) (meta-analysis)',
                   round(100*(1-mean(thetas2$beta))),
                   round(100*(1-quantile(thetas2$beta,probs = 0.975))),
                   round(100*(1-quantile(thetas2$beta,probs = 0.025)))))

writeLines(sprintf('The ratio of effect between hemi to hets is %s (credible interval %s to %s) (using Awab data only)',
                   round((mean((1-thetas1$beta)/(1-thetas1$alpha))),2),
                   round((quantile((1-thetas1$beta)/(1-thetas1$alpha),probs = 0.975)),2),
                   round((quantile((1-thetas1$beta)/(1-thetas1$alpha),probs = 0.025)),2)))

writeLines(sprintf('The protective effect in heterozygotes is %s (credible interval %s-%s) (meta-analysis)',
                   round((mean((1-thetas2$beta)/(1-thetas2$alpha))),2),
                   round((quantile((1-thetas2$beta)/(1-thetas2$alpha),probs = 0.975)),2),
                   round((quantile((1-thetas2$beta)/(1-thetas2$alpha),probs = 0.025)),2)))

writeLines(sprintf('The posterior probability that the effect is greater in hemi/homo-zygous deficients is %s (using Awab data only)',
                   round(mean(thetas1$beta > thetas1$alpha),2)))

writeLines(sprintf('The posterior probability that the effect is greater in hemi/homo-zygous deficients is %s (meta-analysis)',
                   round(mean(thetas2$beta > thetas2$alpha),2)))
```


Figure 2 in paper
```{r metaanalysis_results, fig.width=7,fig.height=4}
ind = names(mod_combined) %in% c('alpha','beta')
names(mod_combined)[ind] = c('hemi/homo-zygous','heterozygous')

ind = names(mod_awab) %in% c('alpha','beta')
names(mod_awab)[ind] = c('hemi/homo-zygous','heterozygous')


x = 100 - 100*as.matrix(mod_combined, pars = c('hemi/homo-zygous','heterozygous'))  
p1 = mcmc_intervals(x, point_est='median', prob_outer = 0.95) + 
  scale_x_continuous(name = 'Reduction in prevalence of clinical vivax malaria (%)',
                     limits = c(0,100)) +
  theme(text=element_text(size=17), 
        axis.line.y = element_blank(),
        axis.ticks.y = element_blank(),
        plot.title = element_text(size=34,hjust=0.5))# + ggtitle('Meta-analysis')
p1
```

```{r Awab_results, fig.width=7,fig.height=4}
x = as.matrix(mod_awab, pars = c('hemi/homo-zygous','heterozygous'))  
p2 = mcmc_intervals(x) + 
  scale_x_continuous(name = 'Proportion presenting with clinical vivax malaria relative to G6PD normals',
                     limits = c(0,1))  +
  theme(axis.text=element_text(size=15), 
        axis.line.y = element_blank(),
        axis.ticks.y = element_blank(),
        plot.title = element_text(size=24,hjust=0.5)) + ggtitle('Awab data only')
p2
```


Make a plot for the paper with both results.
```{r meta_and_awab}
grid.arrange(p2, p1, nrow = 2)
```
