# Supplementary material for: Protective effect of Mediterranean-type glucose-6-phosphate dehydrogenase deficiency against Plasmodium vivax malaria
Source: eLife. 2021 Feb 5;10:e62448. doi: 10.7554/eLife.62448 (PMC7884069; doi:10.7554/eLife.62448)
Supplement: Source code 1. [file elife-62448-code1.zip › Published_Code_Data/Data/PCR_data_after_cutoff.csv]

Sex	Hb	PCR
M	5	WT
F	7.4	WT
M	7.5	WT
M	7.6	WT
M	7.6	WT
F	7.7	WT
M	7.7	WT
M	7.7	WT
M	7.7	WT
M	7.7	WT
F	7.8	WT
F	7.8	WT
M	7.8	WT
M	7.8	WT
F	7.8	WT
M	7.8	WT
M	7.8	WT
M	7.8	WT
M	7.8	WT
M	7.8	WT
F	7.8	Heterozygous
M	7.8	WT
F	7.9	WT
M	7.9	WT
M	7.9	WT
F	7.9	WT
F	7.9	WT
M	7.9	WT
M	8	WT
F	8	WT
F	8.1	WT
M	8.3	WT
M	8.3	WT
F	8.3	WT
F	8.4	WT
F	8.5	WT
M	8.5	WT
M	8.5	WT
M	8.5	WT
M	8.5	WT
F	8.6	WT
M	8.6	WT
M	8.6	WT
M	8.6	WT
F	8.6	WT
M	8.6	WT
F	8.6	WT
F	8.7	WT
M	8.7	Homozygous
M	8.7	WT
M	8.7	WT
M	8.7	WT
M	8.7	WT
M	8.7	WT
M	8.9	WT
F	9	WT
F	9	WT
M	9	WT
M	9	WT
M	9	WT
M	9	WT
F	9	Heterozygous
M	9	WT
M	9	WT
M	9	WT
M	9	WT
M	9.1	WT
F	9.1	WT
M	9.2	WT
M	9.3	WT
M	9.3	WT
F	9.4	WT
M	9.5	WT
M	9.5	WT
F	9.5	WT
F	9.6	Heterozygous
F	9.6	WT
F	9.6	WT
M	9.7	WT
M	9.7	Homozygous
M	9.7	WT
M	9.7	WT
F	9.7	WT
M	9.7	WT
F	9.7	WT
F	9.8	WT
F	9.8	WT
M	9.8	WT
F	9.8	WT
F	9.8	WT
M	9.9	Homozygous
F	10	WT
F	10	WT
F	10	WT
F	10	WT
M	10	WT
M	10	WT
M	10	WT
F	10	WT
M	10	WT
M	10	WT
M	10	WT
M	10	WT
M	10	WT
F	10	WT
M	10	WT
M	10	WT
F	10	WT
F	10	WT
F	10	WT
F	10	WT
F	10.1	WT
F	10.1	WT
F	10.2	WT
M	10.2	WT
M	10.2	WT
M	10.2	WT
M	10.2	WT
F	10.2	WT
F	10.3	WT
M	10.3	WT
F	10.3	WT
F	10.5	WT
F	10.5	WT
F	10.5	WT
F	10.5	WT
F	10.5	WT
F	10.5	Heterozygous
M	10.6	WT
M	10.6	WT
F	10.6	WT
M	10.6	WT
F	10.7	WT
F	10.7	WT
M	10.7	WT
F	10.7	WT
M	10.7	WT
M	10.7	WT
M	10.7	WT
M	10.7	WT
F	10.7	WT
F	10.8	WT
F	10.8	WT
F	10.8	Heterozygous
M	10.8	WT
M	10.8	WT
M	10.9	WT
F	10.9	WT
F	10.9	Heterozygous
F	10.9	WT
F	11	WT
F	11	WT
F	11	Heterozygous
M	11	WT
M	11	WT
M	11	WT
M	11	WT
M	11	WT
M	11	WT
M	11	WT
F	11	WT
F	11	WT
F	11	WT
F	11	WT
M	11	WT
F	11	WT
F	11	WT
M	11	WT
F	11	WT
M	11	WT
F	11.1	WT
M	11.2	WT
F	11.2	WT
M	11.2	WT
M	11.3	WT
M	11.3	WT
F	11.3	WT
F	11.5	WT
F	11.5	WT
M	11.5	WT
M	11.5	WT
F	11.5	WT
M	11.5	WT
M	11.6	WT
M	11.6	WT
F	11.7	WT
F	11.7	WT
M	11.7	WT
M	11.7	WT
F	11.7	WT
M	11.7	WT
F	11.8	WT
M	11.8	WT
M	11.8	WT
M	11.8	WT
M	11.8	WT
F	11.9	WT
F	12	WT
F	12	WT
M	12	WT
M	12	WT
F	12	WT
M	12	WT
F	12	WT
M	12	WT
M	12	WT
M	12	WT
M	12	WT
M	12	WT
M	12	WT
M	12	WT
M	12	WT
M	12	WT
F	12	WT
F	12	WT
M	12	WT
M	12	WT
M	12	WT
M	12.1	WT
M	12.1	WT
F	12.2	WT
F	12.2	WT
M	12.3	WT
M	12.3	WT
M	12.3	WT
F	12.4	WT
F	12.4	WT
M	12.4	WT
F	12.5	WT
M	12.5	WT
M	12.5	WT
M	12.5	WT
M	12.5	Heterozygous
F	12.7	WT
F	12.7	WT
F	12.8	WT
F	12.8	WT
M	12.9	WT
M	13	WT
M	13	WT
M	13	WT
M	13	WT
M	13	WT
F	13	WT
M	13	WT
F	13	WT
M	13	WT
M	13	WT
M	13	WT
M	13	WT
M	13	WT
M	13	WT
M	13.2	WT
F	13.2	WT
M	13.3	Heterozygous
F	13.3	WT
M	13.5	WT
M	13.5	WT
M	13.5	WT
M	13.6	WT
F	13.6	WT
M	13.6	WT
M	13.7	WT
F	13.8	WT
M	13.8	WT
M	14	WT
M	14	WT
M	14	WT
M	14	WT
M	14	WT
F	14	WT
M	14	WT
M	14	WT
M	14	WT
M	14	WT
M	14.1	WT
M	14.2	WT
M	14.3	WT
M	14.4	WT
M	14.5	WT
M	14.5	WT
M	14.6	WT
M	14.6	WT
M	14.7	WT
M	14.7	WT
M	14.8	WT
M	14.8	WT
M	15	WT
M	15	WT
M	15	WT
M	15	WT
F	15	WT
M	15	WT
M	15	WT
M	15.2	WT
M	15.6	WT
M	15.9	WT
M	16.2	WT
M	16.4	WT
M	16.4	WT
M	19.5	WT
