# Supplementary material for: Protective effect of Mediterranean-type glucose-6-phosphate dehydrogenase deficiency against Plasmodium vivax malaria
Source: eLife. 2021 Feb 5;10:e62448. doi: 10.7554/eLife.62448 (PMC7884069; doi:10.7554/eLife.62448)
Supplement: Source code 1. [file elife-62448-code1.zip › Published_Code_Data/Data/Parasite_counts.csv]

Hb	Age in years	Parasite/uL	Gamet/uL	Parasitaemia	PCR
12.4	4	200	110	310	Heterozygous
9	6	180	200	380	Heterozygous
9.3	24	450	0	450	Heterozygous
12.3	10	380	150	530	Heterozygous
11.9	12	700	0	700	Heterozygous
7.8	19	420	310	730	Heterozygous
10.9	26	600	240	840	Heterozygous
12.9	9	960	0	960	Heterozygous
11	7	1250		1250	Heterozygous
11.2	7	410	880	1290	Heterozygous
10.5	15	1040	640	1680	Heterozygous
9.6	12	1800		1800	Heterozygous
13.3	40	2100		2100	Heterozygous
11.5	4	810	1600	2410	Heterozygous
12.1	30	2120	320	2440	Heterozygous
11	9	2100	720	2820	Heterozygous
12.2	7	2940	0	2940	Heterozygous
11.2	10	2220	1350	3570	Heterozygous
8.9	8	4000	0	4000	Heterozygous
10.8	6	4800	540	5340	Heterozygous
12.9	10	5393	390	5783	Heterozygous
11.5	14	6360	180	6540	Heterozygous
12	7	8100	0	8100	Heterozygous
12.5	4	20000	810	20810	Heterozygous
12.7	3	26000	110	26110	Heterozygous
14.5	15	100	50	150	Homozygous
8.7	7	400		400	Homozygous
9.9	2	1000		1000	Homozygous
9.7	1	1600		1600	Homozygous
14.2	12	1560	160	1720	Homozygous
11.4	8	3720	0	3720	Homozygous
15.5	30	80	0	80	WT
14	10	110	0	110	WT
13.7	10	140	0	140	WT
7.8	1	140		140	WT
12.8	16	100	50	150	WT
11	38	160	0	160	WT
14.3	10	120	40	160	WT
9	30	180	0	180	WT
7.7	13	180		180	WT
11.7	18	20	160	180	WT
12.5	50	100	85	185	WT
10.6	8	186	10	196	WT
14.8	48	200	0	200	WT
12	20	0	200	200	WT
14.3	13	110	95	205	WT
13.6	12	110	95	205	WT
8.6	11	210	0	210	WT
14.2	15	180	40	220	WT
13.6	13	100	120	220	WT
8.6	7	100	120	220	WT
13	10	115	110	225	WT
10.6	60	120	110	230	WT
11.8	14	240	0	240	WT
8.3	19	260		260	WT
14.3	56	125	135	260	WT
8.6	13	280		280	WT
8.5	5	280		280	WT
11.8	14	120	170	290	WT
13.8	39	113	185	298	WT
18.2	22	180	120	300	WT
8.5	10	310		310	WT
7.7	18	320		320	WT
13.1	8	210	110	320	WT
11.9	30	360	0	360	WT
9	8	360	0	360	WT
13.7	26	200	160	360	WT
8.4	5	380		380	WT
11	20	380		380	WT
13.8	22	112	280	392	WT
12.1	7	400	0	400	WT
11	15	400		400	WT
9.1	12	280	120	400	WT
9.5	16	420	0	420	WT
11.4	15	420	0	420	WT
7.6	6	300	120	420	WT
13.2	18	175	245	420	WT
15.3	16	320	120	440	WT
13.6	12	135	310	445	WT
9	4	450	0	450	WT
7.8	2	300	170	470	WT
7.9	8	480		480	WT
10.2	12	370	110	480	WT
11	13	360	120	480	WT
12.3	25	0	480	480	WT
10.7	50	350	140	490	WT
11.5	12	420	80	500	WT
11	13	280	220	500	WT
13.2	6	520	0	520	WT
14.1	13	440	80	520	WT
7.7	8	310	210	520	WT
11	8	240	280	520	WT
10	10	200	320	520	WT
8.7	5	310	220	530	WT
14.3	14	210	325	535	WT
7.4	31	540		540	WT
7.8	7	340	200	540	WT
12	7.5	560	0	560	WT
15.2	17	480	80	560	WT
12.1	50	360	200	560	WT
13.7	16	210	360	570	WT
11.8	35	480	112	592	WT
9.5	13.5	600	0	600	WT
9	10	600		600	WT
14.9	20	480	120	600	WT
13.8	40	330	270	600	WT
11.8	4	630	0	630	WT
10	8	410	220	630	WT
13.6	4	480	160	640	WT
13	13	650		650	WT
10.2	13	470	200	670	WT
10.9	50	460	210	670	WT
15.3	35	230	440	670	WT
9.5	11	680		680	WT
14.1	14	200	480	680	WT
7.8	2	480	210	690	WT
13.6	6	700	0	700	WT
10	11	700		700	WT
12.5	40	700		700	WT
11.4	30	500	200	700	WT
14.1	22	630	80	710	WT
14.1	12	410	300	710	WT
14.1	15	720	0	720	WT
14	14	640	80	720	WT
10.8	9	640	80	720	WT
11	10	240	480	720	WT
13.2	11	415	310	725	WT
8.7	4	610	120	730	WT
11.3	19	540	200	740	WT
13.2	13	210	530	740	WT
11.9	7	325	422	747	WT
13.7	30	750	0	750	WT
12.3	8	720	40	760	WT
10.5	40	460	310	770	WT
13.6	7	350	420	770	WT
14	11	780	0	780	WT
15.7	17	780	0	780	WT
15.6	50	780	0	780	WT
10	16	800		800	WT
15	18	300	500	800	WT
11	20	820		820	WT
12	10	630	200	830	WT
8.1	4	620	210	830	WT
13.9	19	760	80	840	WT
10.9	14	760	80	840	WT
12.1	5	850	0	850	WT
8.5	2	860		860	WT
11.5	4	870	0	870	WT
10.9	6	875	0	875	WT
11.2	8	875	0	875	WT
13.9	16	875	0	875	WT
13.8	10	175	700	875	WT
13.1	16	880	0	880	WT
11	30	880		880	WT
14.6	20	760	120	880	WT
13.3	14	325	570	895	WT
12	12	900	0	900	WT
8	3	900		900	WT
12	16	900		900	WT
16.2	20	840	80	920	WT
13.2	15	720	220	940	WT
10.6	9	680	260	940	WT
13.7	16	950	0	950	WT
12.5	6	330	620	950	WT
12	45	760	200	960	WT
11.2	5	330	640	970	WT
8.6	7	300	680	980	WT
12.3	10	840	145	985	WT
10	9	1000		1000	WT
9	40	1000		1000	WT
12.8	9	880	120	1000	WT
13.9	35	760	240	1000	WT
10.8	27	760	240	1000	WT
8.3	4	650	350	1000	WT
12.6	6	340	680	1020	WT
10.5	45	320	700	1020	WT
8.9	11	620	410	1030	WT
9.4	8	710	325	1035	WT
12.6	10	1000	40	1040	WT
12.1	8	960	80	1040	WT
12.9	56	960	80	1040	WT
13	10	920	120	1040	WT
12.3	12	920	120	1040	WT
12.6	19	760	280	1040	WT
15.6	52	560	480	1040	WT
11.1	15	1045	0	1045	WT
11.6	10	1050	0	1050	WT
12.1	12	960	120	1080	WT
8.7	12	1100		1100	WT
12.5	36	720	380	1100	WT
11.6	7	510	600	1110	WT
14.6	14	410	700	1110	WT
13.4	15	1120	0	1120	WT
12.2	14	1000	120	1120	WT
14.6	14	960	160	1120	WT
14.8	38	1020	102	1122	WT
13.7	36	740	410	1150	WT
11.6	5.5	1160	0	1160	WT
14.6	40	1000	160	1160	WT
12.1	3	1000	160	1160	WT
11.1	6	960	200	1160	WT
8.5	5.5	1170	0	1170	WT
9.2	6	1200	0	1200	WT
10.5	40	1200		1200	WT
8.6	10	1200		1200	WT
9	30	1200		1200	WT
11.5	22	1200		1200	WT
10	13	1200		1200	WT
13.8	17	1120	80	1200	WT
13.4	24	1040	160	1200	WT
13.2	13	420	780	1200	WT
11	40	820	400	1220	WT
13.5	22	1225	0	1225	WT
10.8	7	960	280	1240	WT
9.6	14	150	1100	1250	WT
12	5	430	830	1260	WT
12.8	21	1120	160	1280	WT
13.6	10	920	360	1280	WT
12.5	5	431	850	1281	WT
10	11	870	420	1290	WT
11	12	820	470	1290	WT
9.1	6.5	1300	0	1300	WT
14.3	28	1300		1300	WT
8.3	3	1300		1300	WT
10	12	1300		1300	WT
12	26	1300		1300	WT
12.5	30	1300		1300	WT
12.2	10	820	480	1300	WT
12.5	25	1320	0	1320	WT
11	7	1240	80	1320	WT
13.2	8	1200	120	1320	WT
12	14	1160	160	1320	WT
11.8	9.5	470	856	1326	WT
11.2	16	1050	280	1330	WT
12.5	11	600	730	1330	WT
11.7	8	630	710	1340	WT
14.4	15	410	930	1340	WT
10.6	5	1240	120	1360	WT
11.6	3	1400	0	1400	WT
12	10	1400		1400	WT
10	41	1400		1400	WT
10	17	1400		1400	WT
12.2	30	1320	80	1400	WT
13	40	1420		1420	WT
12.4	21	1240	200	1440	WT
12.5	30	1040	400	1440	WT
11.2	5	1470	0	1470	WT
12	8	1470	0	1470	WT
11.2	24	1240	240	1480	WT
10.8	20	1400	100	1500	WT
13.2	13	700	800	1500	WT
13	15	700	800	1500	WT
7.8	3	1300	210	1510	WT
14.9	28	1400	120	1520	WT
13.2	10	1320	200	1520	WT
14.7	31	1240	280	1520	WT
14	12	1016	510	1526	WT
12.4	30	1080	460	1540	WT
12.1	10	582	1000	1582	WT
11.9	4	790	800	1590	WT
11.8	25	1600		1600	WT
7.8	18	1600		1600	WT
9	4	1600		1600	WT
9	2	1600		1600	WT
11.5	18	1600		1600	WT
12	12	1440	160	1600	WT
14	14	900	700	1600	WT
10.3	6	520	1080	1600	WT
13.5	12.5	715	890	1605	WT
10.5	40	1400	210	1610	WT
7.9	6	1200	420	1620	WT
13.7	8	1480	160	1640	WT
13.1	12	920	720	1640	WT
13.5	8	1363	280	1643	WT
12.1	12	1680	0	1680	WT
15.8	17	1520	160	1680	WT
12	5	1600	105	1705	WT
14.2	8	470	1240	1710	WT
11.9	34	1360	360	1720	WT
14.6	45	1300	420	1720	WT
11.6	9	1420	310	1730	WT
13.6	8.1	1750	0	1750	WT
11.6	6.5	1750	0	1750	WT
13.1	10	1520	240	1760	WT
14.6	16	1520	240	1760	WT
15.9	20	1520	240	1760	WT
10.7	16	820	970	1790	WT
8.5	8	1800		1800	WT
11	45	1800		1800	WT
14.6	11	1320	480	1800	WT
14.1	6	1000	800	1800	WT
9.3	30	1600	208	1808	WT
12.7	16	1680	160	1840	WT
12.4	18	1560	280	1840	WT
13.5	44	1560	280	1840	WT
10.2	36	1280	560	1840	WT
13.1	17	1850	0	1850	WT
8.7	7	1880		1880	WT
12.8	18	1520	360	1880	WT
9.7	10	1100	780	1880	WT
10.4	45	1660	230	1890	WT
14.2	18	1640	280	1920	WT
14.1	29	1560	360	1920	WT
11.7	23	1560	360	1920	WT
11.1	10	1200	720	1920	WT
11.5	9	710	1230	1940	WT
14.8	24	1640	320	1960	WT
11.5	43	1640	320	1960	WT
10.9	30	1520	440	1960	WT
15.9	30	1820	160	1980	WT
13.9	21	1620	360	1980	WT
11.1	4	2000	0	2000	WT
12.6	21	1680	320	2000	WT
12.9	20	1640	360	2000	WT
12.8	20	1640	360	2000	WT
11	25	1520	480	2000	WT
12.6	10.5	710	1300	2010	WT
10	14	1300	720	2020	WT
7.9	3	720	1300	2020	WT
9.8	6	2030	0	2030	WT
10.5	20	1200	840	2040	WT
13.6	12	750	1300	2050	WT
13.6	13	1270	800	2070	WT
10.2	17	1200	870	2070	WT
13.1	18	1720	360	2080	WT
13.8	19	1680	400	2080	WT
12.4	6	1640	440	2080	WT
14.8	17	1660	440	2100	WT
15.8	16	880	1240	2120	WT
13	45	2130	0	2130	WT
11.6	5	1900	240	2140	WT
11.5	5	2160	0	2160	WT
11.3	6	1440	720	2160	WT
12	4	1070	1100	2170	WT
11.7	10	2200		2200	WT
10.7	31	2200		2200	WT
7.8	7	1400	800	2200	WT
9.7	7	1400	820	2220	WT
14.2	16	1830	418	2248	WT
9.1	8	1575	680	2255	WT
14.2	46	1080	1200	2280	WT
11.7	13	1590	698	2288	WT
10.9	4	1700	600	2300	WT
14.8	14	510	1800	2310	WT
10.8	25	1800	520	2320	WT
11.7	50	1600	720	2320	WT
11.4	14	1260	1060	2320	WT
9.7	16	1080	1240	2320	WT
12	7	1575	755	2330	WT
13.6	13	1250	1080	2330	WT
11	11	2120	230	2350	WT
7.9	4	1380	980	2360	WT
12.6	36	2220	160	2380	WT
16.1	28	2240	160	2400	WT
13.1	12	1800	600	2400	WT
8.7	9	1600	810	2410	WT
11.5	9	2310	120	2430	WT
16.4	30	1831	605	2436	WT
11.8	12	1160	1280	2440	WT
8.9	4	2450	0	2450	WT
12.3	14	2240	240	2480	WT
12	19	2240	240	2480	WT
14.2	17	2160	320	2480	WT
12.5	10	2500	0	2500	WT
12.8	12	2500	0	2500	WT
14.1	14	1300	1200	2500	WT
11.8	10	1000	1500	2500	WT
13.9	14	2160	360	2520	WT
13.2	28	1830	690	2520	WT
7.7	5	1700	820	2520	WT
12.4	12	1900	630	2530	WT
13.8	26	2300	240	2540	WT
13.4	7	1880	680	2560	WT
14.2	9	1840	720	2560	WT
9.8	7	1680	890	2570	WT
7.7	3	1700	880	2580	WT
10.2	15	1700	920	2620	WT
9.8	19	2700		2700	WT
9	10	1800	900	2700	WT
13	7	1100	1600	2700	WT
13.6	33	2596	118	2714	WT
13.2	18	2160	560	2720	WT
14	22	2526	202	2728	WT
12.9	34	2750	0	2750	WT
12.9	20	2760	0	2760	WT
12.8	13	1050	1720	2770	WT
15.6	25	2800		2800	WT
12	6	2560	240	2800	WT
11.2	50	2100	700	2800	WT
10	20	1800	1000	2800	WT
9.5	20	1800	1000	2800	WT
10.3	15	1600	1240	2840	WT
13.3	38	2760	90	2850	WT
10.8	40	1870	1000	2870	WT
9.8	13	1200	1700	2900	WT
11.5	18	2760	160	2920	WT
14.2	44	2200	720	2920	WT
15.2	55	1280	1640	2920	WT
12	5	1300	1680	2980	WT
10.7	18	1800	1200	3000	WT
10.2	18	1720	1280	3000	WT
13.8	16	1560	1440	3000	WT
12.6	11	1210	1800	3010	WT
15.6	55	2800	220	3020	WT
16.1	35	2600	480	3080	WT
12.1	19	2360	720	3080	WT
14.2	13	1920	1160	3080	WT
12.2	11	2880	210	3090	WT
15.2	12	2000	1100	3100	WT
13.6	6	1300	1800	3100	WT
10	15	3120	0	3120	WT
10	10	2480	640	3120	WT
9	14	1720	1470	3190	WT
13	13	1400	1850	3250	WT
11.2	7	2400	940	3340	WT
13.1	10	1710	1630	3340	WT
16.2	18	3160	200	3360	WT
15.3	13	3390	0	3390	WT
7.8	5	2300	1100	3400	WT
7.8	8	2100	1300	3400	WT
13	4	1600	1800	3400	WT
14.3	5	1400	2000	3400	WT
12.3	12	2600	880	3480	WT
7.8		2200	1300	3500	WT
12.9	5	1700	1800	3500	WT
13.2	9	3080	440	3520	WT
14.1	19	2960	600	3560	WT
5	5	3288	274	3562	WT
8	10	2000	1600	3600	WT
7.8	4	2000	1600	3600	WT
15.1	30	3480	160	3640	WT
12.9	8	3200	480	3680	WT
11.1	12	3230	470	3700	WT
13	10	3100	650	3750	WT
12.2	9	3200	570	3770	WT
14.8	20	3220	552	3772	WT
11.5	14	3800		3800	WT
10	27	2920	880	3800	WT
9	8	1700	2200	3900	WT
10.3	9	2800	1120	3920	WT
12.7	40	4000		4000	WT
14.2	19	3200	800	4000	WT
9.2	10	1700	2300	4000	WT
9.1	7	3450	620	4070	WT
8.6	4	4100		4100	WT
11.6	26	3000	1100	4100	WT
10	10	2300	1800	4100	WT
10	16	2300	1800	4100	WT
12.4	34	3200	960	4160	WT
14.3	18	1080	3100	4180	WT
10.7	13	2600	1600	4200	WT
14.6	20	3410	816	4226	WT
13.3	13	3320	920	4240	WT
15	20	3496	806	4302	WT
11	15	3680	640	4320	WT
14.9	30	4120	240	4360	WT
14.2	40	3960	400	4360	WT
12.2	12	3960	420	4380	WT
8.7	8	2666	1800	4466	WT
13.2	12	3400	1120	4520	WT
12	14	1800	2800	4600	WT
10.8	8	4560	120	4680	WT
12.1	10	4560	150	4710	WT
14.7	22	4760		4760	WT
7.9	4	3800	960	4760	WT
10.8	7	4150	630	4780	WT
9.8	14	3000	1800	4800	WT
11.2	50	1800	3000	4800	WT
12.8	25	3807	1010	4817	WT
13.4	8	320	4520	4840	WT
10.5	8	4530	320	4850	WT
12.3	14	4860	0	4860	WT
11	9	4555	380	4935	WT
11.7	11	3080	1880	4960	WT
8.5	5	5000	0	5000	WT
13.6	4	3080	1920	5000	WT
12	9	5040	0	5040	WT
12.8	8	4800	240	5040	WT
14.6	21	4000	1080	5080	WT
15	26	4802	294	5096	WT
9	8	3200	1900	5100	WT
10.6	7	2436	2700	5136	WT
13.6	5	2800	2450	5250	WT
10.7	10	5150	210	5360	WT
13.7	22	4240	1128	5368	WT
9.6	1	3132	2240	5372	WT
11	60	1800	3700	5500	WT
14.2	21	4600	920	5520	WT
12.8	11	5340	210	5550	WT
14.8	15	3920	1640	5560	WT
11	10	5640	0	5640	WT
13.6	16	5504	184	5688	WT
12.3	6	5460	240	5700	WT
13.2	17	4840	880	5720	WT
15.9	18	5280	520	5800	WT
12	10	4960	880	5840	WT
11.7	10	4700	1230	5930	WT
12.9	20	5800	160	5960	WT
11.2	5	5950	100	6050	WT
15.6	18	4160	1920	6080	WT
14.1	22	5560	600	6160	WT
13.2	10	5280	920	6200	WT
14.6	8	2000	4200	6200	WT
12.7	14	5600	640	6240	WT
10.8	13	5630	640	6270	WT
12	6	5980	320	6300	WT
14.2	10	1040	5350	6390	WT
11.2	8	6400	0	6400	WT
12.1	16.5	5710	710	6420	WT
11.8	7	6480	0	6480	WT
12.8	11.4	6480	120	6600	WT
10	25	4800	2000	6800	WT
11.5	30	4000	2800	6800	WT
12.9	12	6840	180	7020	WT
13.2	18	6100	980	7080	WT
12.1	12	6000	1080	7080	WT
13.6	11	5160	1920	7080	WT
11.6	12	5911	1224	7135	WT
14.1	18	6160	1000	7160	WT
11.2	15	2700	4500	7200	WT
13.1	8	6600	640	7240	WT
15.9	19	6160	1160	7320	WT
10.8	8	7500	0	7500	WT
10.5	7	6461	1200	7661	WT
7.6	12	7700		7700	WT
11	16	3000	4800	7800	WT
8.1	7	7200	620	7820	WT
12.2	10	6020	1920	7940	WT
10.7	10	6930	1140	8070	WT
13.8	6	7800	325	8125	WT
12.4	14	7900	237	8137	WT
11.9	9	6930	1240	8170	WT
11.6	10	5000	3200	8200	WT
12.2	7	7893	312	8205	WT
16.2	18	8100	150	8250	WT
9.1	5	6600	1760	8360	WT
11	7	7160	1230	8390	WT
13.1	6	8400	0	8400	WT
12.4	5	7680	840	8520	WT
13	18	7210	1355	8565	WT
8.5	45	6370	2300	8670	WT
11.4	8	7380	1590	8970	WT
12.2	16	8780	390	9170	WT
13.2	15	7840	1440	9280	WT
13.5	5	9600	0	9600	WT
12.2	9	9600	0	9600	WT
12.4	13	9600	0	9600	WT
13.6	6	8400	1200	9600	WT
12.4	15	7200	2560	9760	WT
12.5	6	9960	120	10080	WT
12.3	9	8500	1610	10110	WT
13.3	18	8920	1360	10280	WT
16.8	10	10378	0	10378	WT
14.5	18	10800	0	10800	WT
9.4	6	9540	1260	10800	WT
14	10	10580	420	11000	WT
12	7	9600	1440	11040	WT
12.7	10	11070	0	11070	WT
14.6	16	9614	1582	11196	WT
10.7	15	10920	330	11250	WT
15	19	8130	3215	11345	WT
14.5	35	9186	2172	11358	WT
11.1	6	11000	420	11420	WT
15.9	22	10410	2000	12410	WT
11.8	10	11280	1230	12510	WT
10.2	10	11890	1330	13220	WT
11.4	5	7000	6400	13400	WT
9.7	11	9600	4000	13600	WT
9.3	12	13000	710	13710	WT
10.1	40	9100	4800	13900	WT
10.2	7	12760	1860	14620	WT
13.8	9	10500	4200	14700	WT
12.3	13	14760	390	15150	WT
11.7	7	11900	3300	15200	WT
13.8	10	14560	760	15320	WT
14.6	14	13360	2080	15440	WT
15	29	13600	1880	15480	WT
12.7	21	12400	3180	15580	WT
12.9	7	13840	2320	16160	WT
13.2	11	14720	1920	16640	WT
8.6	7	11200	6300	17500	WT
10.1	10	2320	15400	17720	WT
14.9	9	16400	1700	18100	WT
10.6	9	16200	2740	18940	WT
9.8	8	18350	1470	19820	WT
14	7	17500	2600	20100	WT
12.6	12	20000	780	20780	WT
11	8	20880	0	20880	WT
10.7	16	14000	7800	21800	WT
9.7	11	20750	2340	23090	WT
7.9	5	20000	10000	30000	WT
11.1	10	28480	2350	30830	WT
19.5	22	22000	10000	32000	WT
12.2	3	29920	3600	33520	WT
9.8	12	28000	14000	42000	WT
7.5		40500	6300	46800	WT
8.6	8	38000	11000	49000	WT
10.3	13	33000	17000	50000	WT
10	10	36000	14800	50800	WT
14.1	25	51100	1080	52180	WT
9	10	36000	31000	67000	WT
