# Supplementary material for: Protective effect of Mediterranean-type glucose-6-phosphate dehydrogenase deficiency against Plasmodium vivax malaria
Source: eLife. 2021 Feb 5;10:e62448. doi: 10.7554/eLife.62448 (PMC7884069; doi:10.7554/eLife.62448)
Supplement: Source code 1. [file elife-62448-code1.zip › Published_Code_Data/Data/PCR_data_before_cutoff.csv]

Sex	Hb	PCR
Female	8.1	WT
Female	8.4	WT
Female	8.5	WT
Female	8.5	WT
Female	8.5	WT
Female	8.6	WT
Female	8.9	Heterozygous (563C>C/T)
Male	8.9	WT
Female	9	WT
Female	9	WT
Female	9	WT
Female	9	WT
Female	9.1	WT
Female	9.1	WT
Female	9.1	WT
Female	9.2	WT
Female	9.2	WT
Female	9.3	Heterozygous (563C>C/T)
Female	9.3	WT
Female	9.4	WT
Female	9.4	WT
Female	9.5	WT
Female	9.5	WT
Female	9.7	WT
Female	9.8	WT
Female	9.8	WT
Female	9.8	WT
Female	9.8	WT
Female	9.9	WT
Female	10	WT
Female	10	WT
Female	10	WT
Female	10	WT
Female	10.2	WT
Female	10.2	WT
Female	10.3	WT
Female	10.4	Heterozygous (563C>C/T)
Female	10.4	WT
Female	10.4
Female	10.4	WT
Female	10.5	WT
Female	10.5	WT
Female	10.5	WT
Female	10.5	WT
Female	10.6	WT
Female	10.6	WT
Female	10.6	WT
Female	10.7	WT
Male	10.7	WT
Female	10.7	WT
Female	10.7	WT
Female	10.8	WT
Female	10.8	WT
Female	10.8	WT
Female	10.8	WT
Female	10.8	WT
Female	10.8	WT
Female	10.8	Heterozygous (563C>C/T)
Female	10.8	WT
Female	10.8	WT
Female	10.9	WT
Female	10.9	WT
Female	10.9	WT
Female	10.9	WT
Female	10.9	WT
Male	10.9	WT
Female	11	WT
Female	11	WT
Female	11	WT
Female	11	WT
Female	11	WT
Female	11	WT
Female	11	WT
Female	11	WT
Female	11	WT
Female	11	Heterozygous (563C>C/T)
Female	11	WT
Female	11	WT
Female	11	WT
Female	11.1	WT
Female	11.1	Heterozygous (563C>C/T)
Female	11.1	WT
Female	11.1	WT
Female	11.1	WT
Female	11.1	WT
Female	11.1	WT
Male	11.1	WT
Female	11.2	WT
Female	11.2	WT
Female	11.2	WT
Female	11.2	WT
Female	11.2	WT
Female	11.2	WT
Female	11.2	Heterozygous (563C>C/T)
Female	11.2	WT
Female	11.2	WT
Female	11.2	Heterozygous (563C>C/T)
Female	11.2	WT
Female	11.2	WT
Female	11.2	WT
Male	11.4	WT
Female	11.4	Homozygous (563C>T)
Female	11.4	WT
Female	11.4	WT
Female	11.4	WT
Female	11.4	WT
Female	11.5	Heterozygous (563C>C/T)
Female	11.5	Heterozygous (563C>C/T)
Female	11.5	WT
Male	11.5	WT
Female	11.5	WT
Female	11.5	WT
Female	11.5	Heterozygous (563C>C/T)
Female	11.5	WT
Female	11.5	WT
Female	11.5	WT
Female	11.6	WT
Female	11.6	WT
Female	11.6	WT
Female	11.6	WT
Female	11.6	WT
Female	11.6	WT
Female	11.6	WT
Female	11.6	WT
Female	11.6	WT
Female	11.7	WT
Female	11.7	WT
Male	11.7	WT
Female	11.7	WT
Female	11.7	WT
Female	11.7	WT
Female	11.8	WT
Female	11.8	WT
Female	11.8	WT
Female	11.8	WT
Female	11.8	WT
Female	11.8	WT
Female	11.8	WT
Male	11.8	WT
Female	11.8	WT
Female	11.9	WT
Female	11.9	WT
Female	11.9	Heterozygous (563C>C/T)
Male	11.9	WT
Female	11.9	WT
Female	11.9	WT
Female	12	WT
Female	12	WT
Female	12	WT
Female	12	WT
Female	12	WT
Female	12	WT
Female	12	WT
Female	12	WT
Female	12	WT
Female	12	WT
Female	12	Heterozygous (563C>C/T)
Female	12	WT
Female	12	WT
Female	12	WT
Female	12	WT
Male	12	WT
Female	12	WT
Female	12	WT
Female	12	WT
Female	12.1	Heterozygous (563C>C/T)
Female	12.1	WT
Female	12.1	WT
Female	12.1	WT
Female	12.1	WT
Female	12.1	WT
Female	12.1	WT
Female	12.1	WT
Female	12.1	WT
Female	12.1	WT
Male	12.1	WT
Male	12.2	WT
Female	12.2	WT
Female	12.2	WT
Female	12.2	WT
Female	12.2	WT
Female	12.2	WT
Female	12.2	WT
Female	12.2	Heterozygous (563C>C/T)
Female	12.2	WT
Female	12.2	WT
Female	12.2	WT
Female	12.3	WT
Female	12.3	Homozygous (563C>T)
Female	12.3	WT
Female	12.3	WT
Female	12.3	WT
Female	12.3	WT
Female	12.3	WT
Male	12.3	WT
Female	12.3	Heterozygous (563C>C/T)
Male	12.3	WT
Female	12.3	WT
Female	12.4	WT
Female	12.4	WT
Female	12.4	WT
Female	12.4	WT
Female	12.4	WT
Female	12.4	WT
Female	12.4	WT
Female	12.4	Heterozygous (563C>C/T)
Male	12.4	WT
Female	12.5	WT
Female	12.5	WT
Female	12.5	WT
Female	12.5	WT
Female	12.5	Heterozygous (563C>C/T)
Female	12.5	WT
Female	12.5	WT
Female	12.5	WT
Female	12.5	WT
Female	12.5	WT
Female	12.5	Heterozygous (563C>C/T)
Female	12.6	WT
Female	12.6	WT
Female	12.6	WT
Female	12.6	WT
Female	12.6	WT
Male	12.6	WT
Female	12.6	WT
Female	12.6	WT
Male	12.7	WT
Female	12.7	WT
Female	12.7	WT
Female	12.7	Heterozygous (563C>C/T)
Female	12.8	WT
Female	12.8	WT
Male	12.8	WT
Female	12.8	WT
Female	12.8	WT
Female	12.8	WT
Female	12.8	WT
Female	12.8	WT
Male	12.8	WT
Male	12.8	WT
Female	12.8	WT
Female	12.8	WT
Female	12.8	WT
Male	12.9	WT
Female	12.9	WT
Female	12.9	WT
Female	12.9	WT
Female	12.9	WT
Female	12.9	WT
Male	12.9	WT
Female	12.9	WT
Female	12.9	Heterozygous (563C>C/T)
Female	12.9	WT
Female	12.9	Heterozygous (563C>C/T)
Female	12.9	WT
Female	13	WT
Female	13	WT
Male	13	WT
Female	13	WT
Male	13	WT
Male	13	WT
Male	13	WT
Male	13.1	WT
Female	13.1	WT
Female	13.1	WT
Female	13.1	WT
Female	13.1	WT
Female	13.1	WT
Female	13.1	WT
Female	13.1	WT
Female	13.1	WT
Female	13.1	WT
Female	13.1	WT
Female	13.1	WT
Male	13.2	WT
Male	13.2	WT
Female	13.2	WT
Male	13.2	WT
Male	13.2	WT
Female	13.2	WT
Female	13.2	WT
Female	13.2	WT
Female	13.2	WT
Female	13.2	WT
Female	13.2	WT
Male	13.2	WT
Male	13.2	WT
Female	13.2	WT
Male	13.2	WT
Female	13.2	WT
Female	13.2	WT
Female	13.2	WT
Male	13.2	WT
Female	13.2	WT
Female	13.3	WT
Female	13.3	WT
Female	13.3	WT
Male	13.3	WT
Female	13.3	WT
Female	13.3	WT
Female	13.4	WT
Female	13.4	WT
Female	13.4	WT
Female	13.4	WT
Female	13.5	WT
Female	13.5	WT
Female	13.5	WT
Female	13.5	WT
Female	13.5	WT
Female	13.5	WT
Female	13.6	WT
Male	13.6	WT
Female	13.6	WT
Female	13.6	WT
Female	13.6	WT
Female	13.6	WT
Male	13.6	WT
Male	13.6	WT
Female	13.6	WT
Female	13.6	WT
Female	13.6	WT
Female	13.6	WT
Male	13.6	WT
Female	13.6	WT
Female	13.6	WT
Male	13.6	WT
Male	13.6	WT
Female	13.6	WT
Female	13.7	WT
Male	13.7	WT
Female	13.7	unable to amplify
Female	13.7	unable to amplify
Male	13.7	WT
Female	13.7	WT
Female	13.7	WT
Male	13.7	WT
Male	13.7	WT
Female	13.8	WT
Female	13.8	WT
Female	13.8	WT
Female	13.8	WT
Female	13.8	WT
Female	13.8	WT
Female	13.8	WT
Female	13.8	WT
Female	13.8	WT
Female	13.8	WT
Female	13.8	WT
Male	13.8	WT
Male	13.8	WT
Male	13.9	WT
Male	13.9	WT
Female	13.9	Heterozygous (563C>C/T)
Female	13.9	WT
Female	13.9	WT
Female	13.9	WT
Female	14	WT
Male	14	WT
Male	14	WT
Female	14	WT
Female	14	WT
Female	14	WT
Female	14	WT
Male	14	WT
Male	14	WT
Male	14	WT
Male	14.1	WT
Male	14.1	WT
Male	14.1	WT
Male	14.1	WT
Male	14.1	WT
Male	14.1	WT
Female	14.1	WT
Female	14.1	WT
Male	14.1	WT
Female	14.1	WT
Male	14.1	WT
Female	14.2	WT
Male	14.2	WT
Female	14.2	WT
Female	14.2	WT
Female	14.2	WT
Male	14.2
Male	14.2	WT
Male	14.2	WT
Male	14.2	WT
Male	14.2	Homozygous (563C>T)
Male	14.2	WT
Male	14.2	WT
Female	14.2	WT
Female	14.2	WT
Male	14.2	WT
Female	14.2	WT
Male	14.2	WT
Male	14.2	WT
Female	14.2	WT
Female	14.2
Female	14.3	WT
Male	14.3	WT
Male	14.3	WT
Male	14.3	WT
Female	14.3	WT
Female	14.3	WT
Female	14.3	WT
Male	14.3	WT
Male	14.3	WT
Male	14.4	WT
Male	14.4	WT
Female	14.5	WT
Female	14.5	WT
Male	14.5	Homozygous (563C>T)
Female	14.6	WT
Female	14.6	WT
Female	14.6	WT
Male	14.6	WT
Female	14.6	WT
Male	14.6	WT
Male	14.6	WT
Male	14.6	WT
Male	14.6	WT
Male	14.6	WT
Male	14.8	WT
Female	14.8	WT
Female	14.8	WT
Male	14.8	WT
Male	14.8	WT
Male	14.8	WT
Male	14.9	WT
Male	14.9	WT
Male	14.9	WT
Female	14.9	WT
Male	15	WT
Female	15.1	WT
Male	15.1	WT
Male	15.2	WT
Male	15.2	WT
Female	15.2	WT
Female	15.2	WT
Female	15.3	WT
Female	15.3	WT
Male	15.3	WT
Male	15.3	WT
Male	15.5	WT
Male	15.6	WT
Female	15.6	WT
Male	15.6	WT
Male	15.6	WT
Male	15.7	WT
Male	15.8	WT
Male	15.8	WT
Male	15.8	WT
Male	15.9	WT
Male	15.9	WT
Male	15.9	WT
Male	15.9	WT
Male	16.1	WT
Male	16.1	WT
Male	16.2	WT
Male	16.2	WT
Female	16.8	WT
Female	17.3	Homozygous (563C>T)
Male	18.2	WT
